# Supplementary material for: Actin-binding domains mediate the distinct distribution of two Dictyostelium Talins through different affinities to specific subsets of actin filaments during directed cell migration
Source: PLoS One. 2019 Apr 4;14(4):e0214736. doi: 10.1371/journal.pone.0214736 (PMC6449030; doi:10.1371/journal.pone.0214736)
Supplement: S1 File — (XLSX) [file pone.0214736.s005.xlsx]

## Sheet: ILWEQ(A)
I/LWEQ(talA)
cell1							cell2							cell3
cortex			cytoplasmic bridge				cortex			cytoplasmic bridge				cortex			cytoplasmic bridge
position number	ratio of GFP/RhPh		position number	ratio of GFP/RhPh			position number	ratio of GFP/RhPh		position number	ratio of GFP/RhPh			position number	ratio of GFP/RhPh		position number	ratio of GFP/RhPh
1	0.810015		1	1.78516			1	0.183673		1	1.38462			1	0.16129		1	0.75
2	1.03655		2	2.53566			2	0.268293		2	1.69231			2	0.2		2	1.25
3	0.813996		3	2.33548			3	0.666667		3	0.91667			3	0.857143		3	0.71429
4	0.739599		4	2.74069			4	1.125		4	1.3125			4	0.8		4	1
5	0.685732		5	3.00152			5	0.857143		5	1.45455			5	0.875		5	0.77778
6	1.15005		6	3.63497			6	0.6		6	1.61538			6	0.909091		6	1
7	1.04353		7	3.61664			7	0.75		7	1			7	0.466667		7	1
8	0.905928		8	3.67882			8	0.371429		8	1			8	0.101695		8	1.28571
9	1.42712		9	3.91682			9	0.448276		9	2.5			9	0.259259		9	0.875
10	1.13137		10	3.85102			10	1.63158		10	1.36364			10	0.533333		10	0.875
11	1.11263		11	3.71608			11	1.33333		11	1			11	0.3		11	0.88889
12	1.05614		12	2.575			12	1.26316		12	1.75			12	1.35897		12	1.14286
13	1.22158		13	2.86111			13	0.9375		13	1.78571			13	1.25926		13	0.88889
14	1.09485		14	2.93464			14	0.857143		14	1.54545			14	0.848485		14	1.28571
15	0.973039		15	2.96286			15	1.05		15	1.38462			15	0.875		15	1.25
16	0.806786		16	3.3168			16	1.28571		16	1.4375			16	0.6		16	1.125
17	0.832402		17	3.6581			17	0.7		17	1.5			17	0.666667		17	0.66667
18	0.815832		18	3.28099			18	0.5		18	1.73333			18	0.407407		18	1.42857
19	1.16859		19	3.51897			19	0.320755		19	1.57143			19	0.411765		19	1.22222
20	1.04928		20	3.80479			20	0.23913		20	1.57143			20	0.333333		20	1.42857
21	0.656033		21	3.80479			21	0.0851064		21	1.1875			21	0.147541		21	1
22	0.974806		22	4.45913			22	0.137931		22	1.54545			22	0.214286		22	1.22222
23	1.11818		23	4.04752			23	0.097561		23	1.7			23	0.615385		23	1.33333
24	0.828326		24	4.60532			24	0.888889		24	1.4375			24	0.5		24	2
25	1.26846		25	4.61504			25	0.714286		25	1.16667			25	0.254902		25	1.66667
26	1.16327		26	4.0202			26	0.237288		26	1.5			26	0.12766		26	1.125
27	1.05455		27	3.42437			27	0.181818		27	1.5			27	0.301887		27	1.125
28	1.18317		28	3.51271			28	0.466667		28	1.75			28	0.418605		28	1.22222
29	1.53602		29	3.34055			29	0.588235		29	1.5625			29	0.454545		29	1.125
30	2.70533		30	3.03396			30	0.666667		30	1.78571			30	1		30	1.42857
31	1.81595		31	3.10846			31	1.4		31	2			31	0.857143		31	1.625
32	1.53356		32	2.98192			32	1.4		32	2			32	0.846154		32	1
33	1.31365		33	2.69449			33	0.64		33	1.5			33	0.625		33	0.9
34	0.917808		34	3.22838			34	0.933333		34	1.40909			34	1		34	1.16667
35	1.37247		35	2.90716			35	0.461538		35	1.1			35	1.23077		35	0.75
36	1.6343		36	3.10918			36	1.31818		36	1.56			36	1.27778		36	0.86667
37	1.82333		37	3.18705						37	1.2963						37	0.8125
38	1.79121		38	2.89876						38	1.34483						38	0.88235
39	1.80907		39	3.18465						39	1.32						39	1.16667
40	2.11382		40	2.77291						40	1.32						40	1.18182
41	1.3731		41	2.79713						41	1.36364						41	1.57143
42	1.32951		42	3.03206						42	1.29412						42	1.22222
43	1.53898		43	3.10538						43	1.27778						43	1.36364
44	1.74887		44	2.88867						44	1.35294						44	1.57143
45	1.66462		45	2.79317						45	1.7						45	1
46	1.79355		46	3.09774						46	1.66667						46	1.3
47	1.67989		47	2.68679						47	1.76923						47	1.22222
48	1.15217		48	2.61394						48	1.66667						48	1.16667
49	1.19613		49	2.62316						49	1.6						49	1.5
50	1.14315		50	2.55657						50	1.73333						50	1.22222
51	1.18354		51	2.34455						51	1.6875						51	1.22222
52	1.44751		52	1.99866						52	1.6875						52	1.5
53	1.88512		53	2.0042						53	2.125						53	1.42857
54	1.23243		54	2.21605						54	1.93333						54	1.57143
55	1.23788		55	2.59213						55	1.55556						55	1.125
56	0.641048		56	2.0817						56	1.94444						56	1.33333
57	0.969962		57	2.15891						57	2.26667						57	1.5
58	1.13467		58	1.8513						58	1.44						58	1.11111
59	1.42574		59	1.9777						59	1.66667						59	1.625
60	0.823688		60	1.9777						60	2.63636						60	1.625
61	1.03285		61	1.9767						61	1.77778						61	1.5
62	0.891798		62	2.06471						62	1.76923						62	1
63	1.17691		63	2.01758						63	1.43333						63	1.25
64	1.09302		64	2.18326						64	1.43333						64	1.375
65	0.723545		65	1.99163						65	1.69565						65	1.44444
66	0.723881		66	1.87671						66	1.88235						66	1.27273
67	0.843049		67	1.82353						67	1.44118						67	0.88889
68	0.731707		68	1.59231						68	1.80952						68	1.15385
69	1.15352		69	1.86624						69	2.26667						69	1.06667
70	1.11189		70	1.87253						70	2.03704						70	1.66667
71	0.937033		71	1.8847						71	1.84375						71	1
72	1.04568		72	1.9026						72	2.72727						72	1.21429
73	0.887127		73	1.98829						73	2.16667						73	1.6
74	0.681379		74	1.84466						74	1.8						74	1.07692
75	0.950395		75	1.61443						75	2.3						75	1.27273
76	0.880846		76	1.68033						76	2.3						76	1.75
77	1.36702		77	1.8115						77	1.83333						77	1.75
78	1.01935		78	1.61514						78	1.57895						78	1.66667
79	0.964048		79	1.56119						79	2.79167						79	1.25
80	0.808424									80	2.47059						80	1.375
81	0.662562									81	1.9375						81	1.71429
82	0.817906									82	3.04348						82	1.66667
83	0.977778									83	2.7619						83	1.25
84	1.13018									84	1.9						84	1.6
85	1.20883									85	2.82353						85	1.33333
86	0.950838									86	3.35714						86	1.22222
87	0.960884									87	2.75						87	1.25
88	0.936916									88	2.75						88	1.375
89	0.879859									89	3.4						89	1.75
90	1.03529									90	2.8						90	1.85714
91	1.06563									91	3.5625						91	1
92	0.894437									92	4.14286						92	1.6
93	0.81122									93	3						93	1.375
94	0.792377									94	3.25						94	1.375
95	1.16165									95	1.84211						95	1.09091
96	1.82664									96	3.33333						96	1.3
97	1.07075									97	2.38462						97	1.09091
98	1.42623									98	2.33333						98	1.63636
99	1.55629									99	1.66667						99	1
100	1.75652									100	1.66667						100	1.13333
101	1.6426									101	3.5						101	1.30769
102	1.82769									102	3.125						102	1.0625
103	1.67734									103	3.4						103	0.94444
104	1.53235									104	2.1						104	1.05556
105	1.91667									105	2.1						105	1.05556
106	1.55723									106	3.26667						106	1.27273
107	1.82955									107	2.35294						107	1.35294
108	2.26087									108	2.40741						108	1.16667
109	1.49585									109	4						109	1.375
110	2.64264									110	2.625						110	1.5
111	1.56495									111	2.8						111	1.33333
112	1.39198									112	2.125						112	1.11111
113	1.01393									113	6.25						113	1.3
114	1.07258									114	2.04545						114	1.2
										115	2.46667						115	1.08
										116	1.82609						116	1.16667
										117	1.82609						117	1.34783
										118	2.1875						118	1.33333
										119	1.9						119	1.625
										120	2						120	1.42857
										121	2.78571						121	1.6087
										122	1.76471						122	1.52381
										123	1.81481						123	1.63636
										124	1.58621						124	1.51852
										125	1.55556						125	1.43478
										126	1.63158						126	1.73913
										127	1.5						127	1.625
										128	1.58824						128	1.6
										129	1.58824						129	1.95
										130	2.33333						130	1.78261
										131	0.91667						131	1.52381
										132	1.66667						132	1.48276
										133	1.38462						133	1.62069
										134	0.85714						134	1.44
										135	1.59091						135	1.74074
										136	1.13333						136	1.375
										137	2.11111						137	1.96296
										138	1.09091						138	1.44118
										139	0.625						139	1.42424
										140	1						140	1.41935
										141	0.42857						141	1.46429
										142	0						142	1.54167
										143	0.83333						143	1.51852
										144	0.85714						144	1.56
										145	1.2						145	1.56
										146	1.66667						146	1.25926
										147	1.2						147	1.46667
										148	1						148	1.53333
										149	1.28571						149	1.60714
										150	1.25						150	1.65517
										151	1.44444						151	1.53125
										152	1.36364						152	1.65517
										153	1.36364						153	1.6
										154	1.25						154	1.79167
										155	2.125						155	1.5
										156	1.73333						156	1.55172
										157	1.44444						157	1.65517
										158	2.25						158	1.51724
										159	1.93333						159	1.51724
										160	2.16667						160	1.55172
										161	2.6						161	1.55172
										162	2						162	1.55172
										163	2.25						163	1.64
										164	1.73333						164	1.37931
										165	1.73333						165	1.39286
										166	2.09091						166	1.82143
										167	1.7						167	1.29032
										168	1.26316						168	1.4
										169	2.14286						169	1.37838
										170	2						170	1.58824
										171	1.36842						171	1.875
										172	1.6						172	1.82857
										173	2.33333						173	1.56098
										174	1.75						174	1.6
										175	2.25						175	1.52381
										176	2.22222						176	1.81579
										177	2.22222						177	1.4878
										178	1.57143						178	1.51429
										179	2						179	1.56757
										180	2						180	1.67742
										181	1.77778						181	1.37838
										182	1.44444						182	1.67742
										183	1.5						183	1.75862
										184	1.44444						184	1.5
										185	2.2						185	1.72727
										186	1.81818						186	1.4359
										187	1.9						187	1.54348
										188	1.66667						188	1.5814
										189	1.9						189	1.55102
										190	2						190	1.625
										191	2.2						191	1.66667
										192	2.2						192	1.65957
										193	1.6						193	1.51064
										194	1.8						194	1.47619
										195	1.8						195	1.475
										196	2.125						196	1.65854
										197	1.55556						197	2.0303
										198	2						198	1.72727
										199	1.78571						199	1.76923
										200	2						200	1.56522
										201	2.16667						201	1.42857
										202	1.84615						202	1.58824
										203	3						203	1.71429
										204	3						204	1.6
										205	2.33333						205	1.5
										206	2.83333						206	1.5
										207	2.83333						207	1.2
										208	3.28571						208	1.11765
										209	2.7						209	1.71429
										210	2.33333						210	1.42857
										211	2.5						211	1.57143
										212	3.8						212	1.4375
										213	2.76471						213	1.375
										214	1.95833						214	1.31579
																	215	1.22727
																	216	1.28
																	217	1.44444
																	218	1.5
																	219	1.60606
																	220	1.2439
																	221	1.05556
																	222	1
																	223	0.86486
																	224	0.81081
																	225	0.86842
																	226	0.86667
																	227	0.8
																	228	0.61111
																	229	0.61111
																	230	0.66667
																	231	0.82143
																	232	0.84
																	233	0.71429
																	234	0.71429
																	235	0.73913
																	236	0.75
																	237	0.77778
																	238	0.57692
																	239	0.63333
																	240	0.6129
																	241	0.60714
																	242	0.73529
																	243	0.5625
																	244	0.58621
																	245	0.58621
																	246	0.52778
																	247	0.51852
																	248	0.58621
																	249	0.61538
																	250	0.52381
																	251	0.65217
																	252	0.65
																	253	0.6
																	254	0.47059
																	255	0.5
																	256	0.66667
																	257	0.6
																	258	0.66667
																	259	0.64706

## Sheet: talin A
talinA
cell1							cell2							cell3
cortex			cytoplasmic bridge				cortex			cytoplasmic bridge				cortex			cytoplasmic bridge
position number	ratio of GFP/RhPh		position number	ratio of GFP/RhPh			position number	ratio of GFP/RhPh			ratio of GFP/RhPh			position number	ratio of GFP/RhPh			ratio of GFP/RhPh
1	0.806897		1	1.33333			1	1.17647		1	2.7541			1	1.07937		1	1.85915
2	0.693694		2	1.61404			2	1.09804		2	2.50746			2	2.07143		2	2.25714
3	0.747126		3	1.58			3	0.731481		3	2.63492			3	1.77922		3	2.10294
4	1.19355		4	1.75556			4	0.72043		4	2.59091			4	1.54255		4	2.63934
5	0.514563		5	1.59184			5	1.02128		5	2.71429			5	3.07143		5	3.45902
6	0.326633		6	1.08065			6	0.722222		6	2.55738			6	0.695652		6	3.31034
7	1.475		7	0.96875			7	0.898551		7	2.24615			7	2.32759		7	2.34783
8	0.641975		8	0.98507			8	0.876543		8	2.78333			8	2.84615		8	2.53247
9	1.04615		9	1			9	0.744681		9	2.61905			9	3.01515		9	2.36765
10	0.861789		10	0.95714			10	1.26		10	2.95082			10	2.56627		10	2.7377
11	0.843972		11	0.77922			11	1.59459		11	2.4058			11	0.419847		11	2.41304
12	0.585366		12	0.65882			12	1.04545		12	2.35821			12	0.664921		12	2.76364
13	0.352941		13	0.7619			13	0.9375		13	2.46875			13	0.565217		13	2.69231
14	0.652941		14	0.98684			14	1		14	2.2973			14	0.4		14	3.10256
15	1.50685		15	1			15	2.05128		15	2.11111			15	0.25974		15	3.11905
16	0.857143		16	0.93333			16	1.07937		16	2.2			16	0.7		16	2.80328
17	0.940299		17	0.94937			17	1.02222		17	2.28358			17	1.0303		17	3.08511
18	1.95833		18	0.96203			18	0.79661		18	2.28358			18	2.32		18	2.95833
19	1.37931		19	0.90667			19	0.727273		19	2.30137			19	2.17308		19	3.12245
20	0.829268		20	0.95775			20	0.22549		20	2.48485			20	2.49296		20	3.12245
21	0.746835		21	1.125			21	0.273585		21	2.39683			21	2.13333		21	4.02439
22	1.32558		22	1.15			22	0.215385		22	2.15493			22	2.08929		22	4.35
23	0.903846		23	1.09836			23	0.212121		23	2.15493			23	3.40909		23	3.72973
24	1.94595		24	1.21053			24	0.383721		24	1.83117			24	0.820513		24	3.94737
25	0.986111		25	1.41667			25	1.41026		25	1.82895			25	2.69231		25	3.44118
26	3.51515		26	1.23214			26	1.61644		26	1.74627			26	2.70968		26	3.14286
27	2.075		27	1.16949			27	1		27	1.74648			27	0.979592		27	3.70588
28	2.18605		28	1.22581			28	1.41379		28	1.74648			28	2.04918		28	3.60526
29	1.55556		29	1.2381			29	1.46914		29	1.92647			29	1.16418		29	3.88235
30	1.78947		30	1.28125			30	1.34545		30	1.87692			30	2.40385		30	3.47368
31	1.55556		31	1.42188			32	1.25862		31	1.375			31	1.5		31	3.29032
32	1.28571		32	1.39683			33	0.884615		32	1.57746			32	0.578125		32	3.12903
33	2.48		33	1.22951			34	0.680851		33	1.57746			33	0.678414		33	3.13158
34	3.58824		34	1.12727			35	0.13253		34	1.66292			34	0.564706		34	2.69697
35	2.01786		35	1.19231			36	0.268041		35	1.77083			35	0.465686		35	2.90625
36	2.27273		36	1.15686			37	0.346154		36	1.67089			36	0.257642		36	3.5
37	2.17021		37	1.59091			38	0.278481		37	1.86275			37	0.472603		37	3.5
			38	1.52941			39	0.173333		38	1.86275			38	0.979167		38	4.26667
			39	1.23636			40	0.435897		39	2.00877			39	0.762295		39	4.06061
			40	1.09259			41	0.507937		40	1.98361						40	3.68966
			41	1.2037			42	0.972973		41	1.96429						41	4.53125
			42	1.46429			43	0.851351		42	1.70192						42	4.39394
			43	1.89796			44	1		43	1.70192						43	4.28571
			44	1.85185			45	1.17857		44	1.80342						44	3.93548
			45	1.46032			46	1.75758		45	1.64615						45	4.18919
			46	1.28125			47	1.39683		46	1.47059						46	3.73333
			47	1.05357			48	1.68966		47	1.3876						47	3.09677
			48	0.92188			49	1.36232		48	1.29104						48	2.88889
			49	0.91304			50	0.737805		49	1.46715						49	2.88889
			50	0.81579			51	0.976562		50	1.64189						50	2.64865
			51	1.14474			52	1.45918		51	1.35115						51	2.65625
			52	1.21176			53	2.22581		52	1.52448						52	2.89474
			53	1.19101			54	2.4		53	1.1411						53	2.87234
			54	1.28409			55	1.35088		54	1.23129						54	3.57143
			55	1.32323			56	2.4375		55	1.53901						55	2.98113
			56	1.38889						56	1.62832						56	3.4386
			57	1.69						57	1.36667						57	3.80435
			58	1.77193						58	1.5						58	2.71186
			59	1.4537						59	1.42553						59	2.44068
			60	1.49515						60	1.24242						60	2.55556
			61	1.76596						61	1.23016						61	2.67391
			62	1.76596						62	1.15484						62	2.58824
			63	1.9759						63	1.1039						63	3.34043
			64	2.5625						64	0.97297						64	3.22807
			65	3.07407						65	1.25581						65	2.38462
			66	2.975						66	1.2378						66	2.38462
			67	2.58242						67	1.14201						67	1.77778
			68	2.45652						68	1.25						68	1.42424
			69	2.45556						69	1.40884						69	1.70968
			70	2.5						70	1.25						70	2.12195
			71	2.67073						71	1.42458						71	2.10345
			72	2.5						72	1.275						72	1.81481
			73	2.15493						73	1.17526						73	1.10345
			74	2.50704						74	1.31414						74	1.10345
			75	2.66102						75	1.08374						75	1.12903
			76	2.7234						76	1.00592						76	0.72727
			77	2.1519						77	1.0829						77	0.45455
			78	2.79365						78	1.14545						78	0.68966
			79	2.98148						79	1.02105						79	0.46667
			80	2.59259						80	1.19681						80	0.38095
			81	2.54717						81	1.1831						81	1
			82	2.9375						82	1.10227						82	0.86486
			83	2.73469						83	1.14744						83	0.79167
			84	2.59091						84	1.32044						84	1.51852
			85	2.35897						85	1.54667						85	2
			86	2.35294						86	1.30693						86	1.08696
			87	2.01724						87	1.16429						87	1.55172
			88	1.98148						88	1.12069						88	0.83333
			89	1.66038						89	1.02778						89	1.47826
			90	1.33333						90	0.89552						90	1.5
			91	1.93182						91	0.72527						91	1.5
			92	1.97674						92	0.78358						92	0.95833
			93	1.97619						93	0.62992						93	0.92
			94	2.09524						94	0.66887						94	0.36842
			95	2.29268						95	0.5						95	0.96296
			96	2.28205						96	0.47887						96	1.37037
			97	1.68						97	0.65766						97	0.52381
			98	1.84						98	0.6413						98	0.16667
			99	1.98113						99	0.89344						99	0.65625
			100	2.15686						100	0.77778						100	0.04762
			101	2.12245						101	0.75						101	0.16667
			102	2.19565						102	0.8785						102	0.61905
			103	2.39535						103	0.72						103	0.61905
			104	2.14634						104	0.69231						104	0.18182
			105	1.92308						105	0.69231						105	0.16
			106	2.10256						106	0.65753						106	0.05882
			107	1.68293						107	0.67742						107	0.24
			108	1.90244						108	0.8125						108	0.17647
			109	2.2381						109	0.75281						109	0.0625
			110	2.16279						110	0.75281						110	0.05882
			111	1.7907						111	0.65217						111	0
			112	1.84211						112	0.71264						112	0.0625
			113	2.2						113	0.51282						113	0
			114	2.34783						114	0.4127						114	0
			115	2.56522						115	0.4127						115	0.33333
			116	2.26923						116	0.40385						116	0.22727
			117	1.96429						117	0.5						117	0.13333
			118	1.92857						118	0.64286						118	0.05263
			119	2.11111						119	0.61224						119	0.11765
			120	2.03333						120	0.61224						120	0.11765
			121	1.875						121	0.45833						121	0.53333
			122	1.96429						122	0.41538						122	0.88235
										123	0.67925						123	0.18182
										124	0.60656						124	0.38462
										125	0.60656						125	0.59091
										126	0.66038						126	0.41176
										127	0.55882						127	0.21053
										128	0.47143						128	0.21053
										129	0.67213						129	0.03571
										130	0.67213						130	0.06667
										131	0.59375						131	0
										132	0.60417						132	0
										133	0.79592						133	0.04167
										134	0.56522						134	0.18182
										135	0.70833						135	0
										136	0.69091						136	0
										137	0.66154						137	0
										138	0.82609						138	0.23077
										139	0.55814						139	0.11765
										140	0.62069						140	0
										141	0.66667						141	0.04545
										142	0.69027						142	0.03125
										143	0.51887						143	0.08
										144	0.47059						144	0.52
										145	0.57						145	0.52
										146	0.60606						146	0.73913
																	147	0.34483
																	148	0.18182
																	149	0.3
																	150	0.4
																	151	0.58824
																	152	0.5122
																	153	0.70833
																	154	0.33333
																	155	0.57143
																	156	0.36364
																	157	0.36364
																	158	0.21875
																	159	0.51724
																	160	0.7
																	161	0.66667
																	162	0.33333
																	163	0.14286
																	164	0.12121
																	165	0.27027
																	166	0.25
																	167	0.25
																	168	0.47059
																	169	0.93939
																	170	0.83333
																	171	1.13333
																	172	0.70588
																	173	0.66667
																	174	0.66667
																	175	0.5
																	176	0.07143
																	177	0.10714
																	178	0.13636
																	179	0.2381
																	180	0.14286
																	181	0.48
																	182	0.625
																	183	0.15789
																	184	0
																	185	0.17647
																	186	0.22581
																	187	0.15385
																	188	0.34615
																	189	0.36842
																	190	0.27273
																	191	0.57692
																	192	0.76

## Sheet: ILWEQ(B)-PRR-VHP
I/LWEQ(talB)-PRR-VHP
cell1							cell2							cell3
cortex			cytoplasmic bridge				cortex			cytoplasmic bridge				cortex			cytoplasmic bridge
position number	ratio of GFP/RhPh		position number	ratio of GFP/RhPh			position number	ratio of GFP/RhPh		position number	ratio of GFP/RhPh			position number	ratio of GFP/RhPh		position number	ratio of GFP/RhPh
1	1		1	1.13115			1	1.28205		1	0.64286			1	0.784634		1	0.98861
2	0.678571		2	1.125			2	1.22222		2	0.69231			2	1		2	1.05128
3	0.952381		3	0.98684			3	1.55556		3	0.83333			3	0.839047		3	1.0625
4	0.623529		4	0.98684			4	1		4	0.83333			4	0.770305		4	1.02123
5	0.670588		5	0.93976			5	1.5		5	0.91667			5	1.19785		5	1.10448
6	1.016		6	0.83333			6	0.9		6	0.84615			6	0.856244		6	1.10448
7	0.875		7	0.77174			7	0.842105		7	1			7	1.22182		7	0.98598
8	0.869231		8	0.83544			8	0.769231		8	1.1			8	1.06573		8	0.94563
9	1.06452		9	0.73239			9	0.761905		9	1			9	1.16062		9	1.01266
10	0.97619		10	0.78161			10	1.2		10	1.25			10	1.40354		10	0.90713
11	1		11	0.93939			11	1.09091		11	1			11	1.83373		11	0.90713
12	1.06977		12	0.90698			12	0.944444		12	1			12	1.60991		12	0.98058
13	0.836066		13	1			13	0.545455		13	0.90909			13	1.37348		13	0.67043
14	1.6		14	1			14	1.26667		14	0.81818			14	1.17637		14	0.92982
15	0.744444		15	1.14			15	1.25926		15	0.81818			15	0.862928		15	0.99336
16	0.767742		16	1.30189			16	0.833333		16	0.90909			16	1.56544		16	0.99773
17	0.772414		17	1.13208			17	1.22222		17	0.90909			17	2.24045		17	0.90566
18	0.520362		18	1.33898			18	0.8125		18	0.90909			18	2.09756		18	0.77189
19	0.636364		19	1.42593			19	0.888889		19	1			19	1.63235		19	0.83857
20	1.05128		20	1.31667						20	0.90909			20	1.84407		20	0.918
21	0.67		21	1.31667						21	0.90909			21	1.85873		21	0.81048
22	1.16092		22	1.35088						22	0.83333			22	1.37455		22	0.81048
23	1.05333		23	1.17544						23	0.90909			23	1.2443		23	0.74477
24	0.650685		24	1.23188						24	0.76923			24	1.08097		24	0.81801
25	0.578947		25	1.08929						25	0.71429			25	1.29654		25	0.70055
26	0.777778		26	1.14						26	0.78571			26	1.17331		26	0.81151
27	0.679487		27	1.27536						27	0.78571			27	1.4149		27	0.82955
28	0.8125		28	1.22222						28	0.91667			28	1.17176		28	0.90812
29	0.795918		29	1.28788						29	0.90909			29	1.48908		29	0.66958
30	0.6		30	1.28788						30	0.91667			30	1.5786		30	0.81898
31	0.619403		31	1.19718						31	1			31	2.03325		31	0.73102
32	0.463415		32	1.2						32	1			32	1.04306		32	0.77848
33	0.43609		33	1.28358						33	1			33	1.3639		33	0.72969
34	0.72043		34	1.19697						34	1			34	0.700157		34	0.70717
35	0.505495		35	1.13514						35	1.1			35	1.17464		35	0.74237
36	0.390805		36	1.13043						36	0.90909			36	1.07073		36	0.69692
37	0.96		37	1.13636						37	1.1			37	1.17661		37	0.80811
38	0.947368		38	1.13636						38	1.2			38	1.07229		38	0.6769
39	0.76		39	1.37037						39	1.09091			39	1.07692		39	0.6769
40	1		40	1.38596						40	0.76923			40	1.48997		40	0.70886
41	0.814815		41	1.4898						41	0.92857			41	1.40323		41	0.70349
42	0.84375		42	1.47059						42	0.8125			42	0.628329		42	0.64761
43	1		43	1.70588						43	0.86667			43	1.09284		43	0.62548
44	0.712766		44	1.90698						44	0.6875			44	0.758333		44	0.62548
45	0.571429		45	1.70455						45	0.75			45	0.733068		45	0.67568
46	0.761905		46	1.60465						46	0.75			46	0.837719		46	0.68381
47	0.486111		47	1.60465						47	0.63158			47	1.23258		47	0.72601
48	0.637363		48	1.07143						48	0.66667			48	1.15207		48	0.61679
49	0.666667		49	1.18182						49	0.70588			49	1.35669		49	0.69875
50	0.586207		50	1.17073						50	0.875			50	1.61493		50	0.69973
51	0.5		51	1.15217						51	0.875			51	1.11258		51	0.77081
52	0.547619		52	1.18421						52	0.83333			52	1.01991		52	0.62565
53	0.466667		53	1						53	0.72222			53	0.778101		53	0.77949
54	0.642857		54	0.86667						54	0.92857			54	0.691824		54	0.69937
55	0.696078		55	0.63636						55	0.875			55	0.629845		55	0.7704
56	0.619048		56	0.93478						56	0.7						56	0.70989
57	0.827869		57	1						57	0.53846						57	0.73276
58	0.705128		58	0.94118						58	0.51852						58	0.70349
59	0.794872		59	1.02778						59	0.48387						59	0.76579
60	0.875		60	1.11538						60	0.48387						60	0.76579
61	1.11111		61	1.24242						61	0.48571						61	0.84034
62	0.944444		62	1.5						62	0.45714						62	0.74886
63	1.09091		63	1.39394						63	0.37838						63	0.75252
64	0.888889		64	1.39394						64	0.39474						64	1.03922
65	0.869565		65	1.47059						65	0.4						65	0.78562
66	0.892857		66	1.42857						66	0.48649						66	0.92926
67	0.828947									67	0.36585						67	0.88826
68	0.72549									68	0.34783						68	0.99848
69	0.72043									69	0.38636						69	1.06906
70	0.590909									70	0.47222						70	0.90247
71	0.921053									71	0.5						71	0.98085
72	1.0566									72	0.45946						72	0.93553
73	1.15217									73	0.48571						73	1.05931
74	1.24444									74	0.51515						74	1.34783
75	1.0339									75	0.57576						75	1.12647
76	1.08235									76	0.65517						76	1.4637
77	1.02222									77	0.67742						77	1.4637
78	0.891304									78	0.68966						78	1.49917
79	0.774194									79	0.74074						79	1.12604
80	0.641791									80	0.76923						80	1.32534
81	0.709524									81	0.77273						81	1.74155
82	1.07759									82	0.8						82	1.74155
83	0.826087									83	0.95455						83	1.63962
84	0.914894									84	0.86957						84	1.6819
85	0.983333									85	0.76923						85	1.69324
86	0.725806									86	0.8						86	1.45347
87	0.807692									87	0.95238						87	1.75888
88	1.13953									88	0.95238						88	2.19178
89	0.744681									89	0.95455						89	1.70099
90	0.989247									90	1						90	2.0342
91	0.982759									91	0.95238						91	2.14179
92	1.06977									92	1						92	1.61196
93	1.56522									93	0.85714						93	2.22134
94	1.33333									94	1						94	1.78646
95	1.04444									95	1.05882						95	2.28088
96	1.07792									96	1.07143						96	2.00341
97	1.02381									97	1						97	2.28125
98	0.847826									98	1.07692						98	1.9958
99	0.897959									99	1.21429						99	2.09853
100	0.72973									100	1.41667
101	0.726027									101	1.07143
										102	0.92308
										103	0.76471
										104	0.82353
										105	0.81818
										106	0.88
										107	0.95455
										108	1.09091
										109	1.10526
										110	0.96429
										111	0.92308
										112	0.95652
										113	0.96154
										114	1.04
										115	0.92308
										116	0.92308
										117	0.82759
										118	0.83333
										119	0.88
										120	0.85714
										121	0.85714
										122	0.86667
										123	0.91667
										124	0.92593
										125	1.16667
										126	0.82143
										127	0.78378
										128	0.87097
										129	0.87097
										130	0.84615
										131	0.9
										132	0.95652
										133	0.93548
										134	1.03226
										135	0.92593
										136	0.82143
										137	0.85
										138	0.82759
										139	0.94737
										140	0.95652
										141	0.85185
										142	0.80952
										143	0.86957
										144	0.86957
										145	0.73077
										146	0.96154
										147	0.64286
										148	0.69231
										149	0.83333
										150	0.83333
										151	0.91667
										152	0.84615
										153	1
										154	1.1
										155	1
										156	1.25
										157	1
										158	1
										159	0.90909
										160	0.81818
										161	0.81818
										162	0.90909
										163	0.90909
										164	0.90909
										165	1
										166	0.90909
										167	0.90909
										168	0.83333
										169	0.90909
										170	0.76923
										171	0.71429
										172	0.78571
										173	0.78571
										174	0.91667
										175	0.90909
										176	0.91667
										177	1
										178	1
										179	1
										180	1
										181	1.1
										182	0.90909
										183	1.1
										184	1.2
										185	1.09091
										186	0.76923
										187	0.92857
										188	0.8125
										189	0.86667
										190	0.6875
										191	0.75
										192	0.75
										193	0.63158
										194	0.66667
										195	0.70588
										196	0.875
										197	0.875
										198	0.83333
										199	0.72222
										200	0.92857
										201	0.875
										202	0.7
										203	0.53846
										204	0.51852
										205	0.48387
										206	0.48387
										207	0.48571
										208	0.45714
										209	0.37838
										210	0.39474
										211	0.4
										212	0.48649
										213	0.36585
										214	0.34783
										215	0.38636
										216	0.47222
										217	0.5
										218	0.45946
										219	0.48571
										220	0.51515
										221	0.57576
										222	0.65517
										223	0.67742
										224	0.68966
										225	0.74074
										226	0.76923
										227	0.77273
										228	0.8
										229	0.95455
										230	0.86957
										231	0.76923
										232	0.8
										233	0.95238
										234	0.95238
										235	0.95455
										236	1
										237	0.95238
										238	1
										239	0.85714
										240	1
										241	1.05882
										242	1.07143
										243	1
										244	1.07692
										245	1.21429
										246	1.41667
										247	1.07143
										248	0.92308
										249	0.76471
										250	0.82353
										251	0.81818
										252	0.88
										253	0.95455
										254	1.09091
										255	1.10526
										256	0.96429
										257	0.92308
										258	0.95652
										259	0.96154
										260	1.04
										261	0.92308
										262	0.92308
										263	0.82759
										264	0.83333
										265	0.88
										266	0.85714
										267	0.85714
										268	0.86667
										269	0.91667
										270	0.92593
										271	1.16667
										272	0.82143
										273	0.78378
										274	0.87097
										275	0.87097
										276	0.84615
										277	0.9
										278	0.95652
										279	0.93548
										280	1.03226
										281	0.92593
										282	0.82143
										283	0.85
										284	0.82759
										285	0.94737
										286	0.95652
										287	0.85185
										288	0.80952
										289	0.86957
										290	0.86957
										291	0.73077
										292	0.96154

## Sheet: talin B
talin B
cell1							cell2							cell3
cortex			cytoplasmic bridge				cortex			cytoplasmic bridge				cortex			cytoplasmic bridge
position number	ratio of GFP/RhPh		position number	ratio of GFP/RhPh			position number	ratio of GFP/RhPh		position number	ratio of GFP/RhPh			position number	ratio of GFP/RhPh		position number	ratio of GFP/RhPh
1	1.84071		1	2.33824			1	2.2029		1	3.33333			1	1.05882		1	0.97297
2	2.35683		2	1.99519			2	6.14286		2	2			2	3.33333		2	2
3	3.05474		3	1.99519			3	1.79412		3	1.85714			3	1.625		3	2.2
4	2.66412		4	2.03211			4	3.01333		4	1.66667			4	2.55556		4	1.11111
5	2.99038		5	1.66038			5	3.10526		5	1.5			5	1.75		5	1.58333
6	2.29469		6	2.27805			6	2.82353		6	1.5			6	3.5		6	2.07143
7	2.44944		7	1.76617			7	10.3333		7	0.85714			7	1.64706		7	1.08333
8	4.93979		8	1.65611			8	3.72222		8	0.55556			8	0.933333		8	1.08333
9	4.16713		9	2.47783			9	2.91176		9	0.66667			9	2.1875		9	1.18182
10	2.6834		10	2.26733			10	1.92727		10	0.42857			10	1.58333		10	1.66667
11	2.87243		11	1.72775			11	3.95652		11	0.58333			11	1.66667		11	0.6
12	3.39153		12	2.06395			12	2.21429		12	0.75			12	1.25714		12	1.14286
13	2.09174		13	2.15873			13	4.42857		13	0.8			13	1		13	1.14286
14	2.29126		14	1.9703			14	8.15385		14	0.75			14	1.83333		14	1.66667
15	5.06934		15	2.04233			15	3.90476		15	1.5			15	2.38462		15	0.54545
16	3.68161		16	2.17157			16	3.2381		16	1						16	0.83333
17	2.82117		17	1.84699			17	3.39474		17	0.66667						17	0.8125
18	4.01812		18	1.75521			18	5.58824		18	0.5						18	2
19	2.65827		19	2.45699			19	3.64286		19	0.83333						19	2
20	2.79424		20	1.68282						20	1						20	1
21	2.48583		21	2.05213						21	0.85714						21	1.25
22	2.28958		22	2.05213						22	1						22	0.85714
23	3.57971		23	2.13966						23	1.27273						23	1
24	4.0424		24	1.98225						24	1.23077						24	1.57143
25	3.3375		25	2.88889						25	1.30769						25	0.59091
26	3.36111		26	1.79459						26	1.73333						26	0.83673
27	3.91667		27	1.80357						27	1.41176						27	0.84524
28	6.2434		28	2.23077						28	1.625						28	1.4
29	2.84536		29	1.99142						29	1.76471						29	1.075
30	2.81928		30	1.85354						30	1.76471						30	1.075
31	2.52542		31	1.80711						31	1						31	0.92857
			32	1.98618						32	0.94118						32	1.10526
			33	1.92784						33	1						33	1.52941
			34	1.68182						34	2						34	0.77778
			35	2.22326						35	1.875						35	0.77778
			36	2.26961						36	1.85714						36	0.87097
			37	1.86702						37	1.25						37	0.4898
			38	2.23762						38	2						38	0.78571
			39	2.47343						39	0.80488						39	0.85185
			40	2.30698						40	1.86885						40	0.86364
			41	2.30698						41	2.20312						41	0.90909
			42	2.36585						42	2.05882
			43	1.88889
			44	2.23868
			45	2.10427
			46	2.3871
			47	2.65939
			48	2.73267
			49	1.9789
			50	3.81503
			51	3.04188
			52	1.99111
			53	1.90171
			54	2.06723
			55	2.196
			56	1.90541
			57	2.16204
			58	2.315
			59	2.49765
			60	2.49765
			61	2.02956
			62	2
			63	2.19903
			64	2.16393
			65	2
			66	2.12745
			67	1.90722
			68	1.41597
			69	2.3
			70	1.81735
			71	1.67442
			72	2.63158
			73	1.89005
			74	2.49758
			75	2.72727
			76	2.10314
			77	3.14646
			78	2.6749
			79	2.6749
			80	2.84483

## Sheet: ILWEQ(A)-PRR-VHP
I/LWEQ(talA)-PRR-VHP
cell1							cell2							cell3
cortex			cytoplasmic bridge				cortex			cytoplasmic bridge				cortex			cytoplasmic bridge
position number	ratio of GFP/RhPh		position number	ratio of GFP/RhPh			position number	ratio of GFP/RhPh		position number	ratio of GFP/RhPh			position number	ratio of GFP/RhPh		position number	ratio of GFP/RhPh
1	0.4		1	1.61404			1	1.34375		1	1.20833			1	3.09091		1	1.01887
2	3.33333		2	0.69333			2	0.875		2	1.82759			2	1.4		2	0.25974
3	1.58333		3	1.29167			3	0.7		3	0.38095			3	2.11111		3	0.59406
4	2.4		4	1.32353			4	0.24		4	0.72093			4	0.105263		4	0.54348
5	1.03226		5	1.23214			5	0.0909091		5	0.43137			5	0.205882		5	0.5
6	0.363636		6	0.7027			6	0.333333		6	0.64286			7	1		6	1.10169
7	1.69231		7	0.91667			7	0.413793		7	0.77419			8	0.142857		7	0.81633
8	1.46667		8	0.70588			8	0.555556		8	0.31148			9	1.57143		8	0.75
9	0.209302		9	0.61905			9	0.409091		9	1.72727			10	0.809524		9	0.66667
10	0.341463		10	0.61905			10	0.592593		10	0.4918			11	0.846154		10	1.14545
11	0.206897		11	1.5			11	2.35294		11	1.09259			12	0.685714		11	0.80328
12	1		12	0.42857			12	2.4375		12	0.56944			13	0.9		12	0.73134
13	2		13	0.73529			13	1.13043		13	1.0566			14	1.66667		13	0.75714
14	1.44444		14	1.13235			14	3.42857		14	0.77612			15	0.444444		14	0.88889
15	0.789474		15	0.88235			15	2.13333		15	0.69492			16	0.666667		15	0.7875
16	0.375		16	0.55102			16	0.0512821		16	0.66667			17	0.25		16	0.91781
17	0.176471		17	0.95385			17	0.5		17	0.4625			18	0.375		17	0.64384
18	0.0666667		18	1.58333			18	0.5		18	0.65714			19	0.214286		18	0.75439
19	0.454545		19	0.575			19	0.1		19	0.76543			20	0		19	0.83636
20	0		20	0.71186			20	0.307692		20	0.79592			21	0.05		20	0.89091
21	0		21	0.61111			21	0.1		21	0.92857			22	0.0714286		21	0.43333
22	0.125		22	1.34211			22	0.125		22	0.94792			23	0.153846		22	1.08696
23	0.25		23	0.55932			23	0		23	0.53425			24	0.047619		23	1.16327
24	0.0555556		24	0.625			24	0.176471		24	0.2			25	0.0222222		24	1.09302
25	0.0416667		25	0.59259			25	0.454545		25	0.75			26	0.133333		25	0.80851
26	0						26	0.230769		26	0.68182			27	0.105263		26	0.51923
27	0.285714						27	0.428571		27	0.6			28	0.0833333		27	0.7451
28	0						28	1		28	0.49315			29	0		28	0.73438
29	0.333333						29	0.2		29	0.51786			30	0.115385		29	0.97222
30	0.5						30	0.217391		30	0.91045			31	0.5		30	0.72
31	0.5									31	0.62857			32	0.333333		31	0.66038
32	0.375									32	0.85294			33	0.75		32	0.83871
33	0.285714									33	0.67164			34	0.111111		33	0.46429
34	0.2									34	0.61538			35	0.0588235		34	0.60241
35	0.75									35	0.3871						35	0.36449
36	0.285714									36	0.51163						36	0.6087
37	0.666667									37	0.69524						37	0.51786
38	0.416667									38	0.97826						38	0.28462
39	0.333333									39	0.58947						39	0.43011
40	1.14286									40	0.62162						40	0.39623
										41	0.72581						41	0.40541
										42	0.78182						42	0.34066
										43	0.60976						43	0.42623
										44	0.3						44	0.34959
										45	0.24138						45	0.48077
										46	0.56667						46	0.25333
										47	0.1875						47	0.22078
										48	0.25						48	0.23944
										49	1.16667						49	0.3125
										50	0.6						50	0.35714
										51	0.38462						51	0.87805
										52	0.51515						52	0.59574
										53	0.46875						53	0.95588
										54	0.22727						54	0.45161
										55	0.4375						55	0.79825
										56	0.45455						56	0.46552
										57	0.66667						57	0.55319
										58	0.85714						58	0.34568
										59	0.66667						59	0.45455
										60	0.5						60	0.64516
										61	0.42857						61	0.67391
										62	2						62	0.5
										63	1.42857						63	0.32787
										64	1						64	0.59322
										65	1.1						65	0.53659
										66	0.33333						66	0.64
										67	0.86364						67	0.46739
										68	1.28571						68	0.61364
										69	0.6						69	0.55435
										70	0.45455						70	0.55263
										71	0.42857						71	0.48148
										72	0.375						72	0.79365
										73	0.42857						73	0.45161
										74	0.6						74	0.28261
										75	1.16667						75	0.42857
										76	0.5						76	0.9589
										77	0.6						77	0.775
										78	0.75						78	0.41176
										79	0.30769						79	0.69159
										80	1.2						80	0.47581
										81	0.75						81	0.38931
										82	1.2						82	0.50909
										83	0.5						83	0.44086
										84	1.14286						84	0.44444
										85	0.3						85	0.35644
										86	0.30769						86	0.46939
																	87	0.45882
																	88	0.46479
																	89	0.29825
																	90	0.41096
																	91	0.44156
																	92	0.33333
																	93	0.64815
																	94	0.36066
																	95	0.68354
																	96	0.38571
																	97	0.49206
																	98	0.375
																	99	0.41905
																	100	0.29661
																	101	0.35
																	102	0.39806
																	103	0.26214
																	104	0.34043
																	105	0.82278
																	106	0.21429
																	107	0.57143
																	108	0.26562
																	109	0.57377
																	110	0.53571
																	111	0.43529
																	112	0.40777
																	113	0.66372
																	114	0.67257
																	115	0.31
																	116	0.42056
																	117	0.36275
																	118	0.35714
																	119	0.33333
																	120	0.52174
																	121	0.46939
																	122	0.30769
																	123	0.35593
																	124	0.25714
																	125	0.33846
																	126	0.30137
																	127	0.45205
																	128	0.35593
																	129	0.16176
																	130	0.35849
																	131	0.49057
																	132	0.52273
																	133	0.32653
																	134	0.44156
																	135	0.33735
																	136	0.25
																	137	0.39773
																	138	0.425
																	139	0.37143
																	140	0.275
																	141	0.33824
																	142	0.59259
																	143	0.14516
																	144	0.29032
																	145	0.29032
																	146	0.28409
																	147	0.32877
																	148	0.4023
																	149	0.26667
																	150	0.57143
																	151	0.22222
																	152	0.4875
																	153	0.60656
																	154	0.12821
																	155	0.29851
																	156	0.16
																	157	0.2125
																	158	0.26882
																	159	0.51351
																	160	0.22772
																	161	0.34524
																	162	0.32877
																	163	0.34884
																	164	0.5443
																	165	0.4
																	166	0.28378
																	167	0.33333
																	168	0.32558
																	169	0.54082
																	170	0.54762
																	171	0.30435
																	172	0.44444
																	173	0.52055
																	174	0.61972
																	175	0.44872
																	176	0.30435
																	177	0.49057
																	178	0.50909
																	179	0.52727
																	180	0.67105
																	181	0.42105
																	182	0.47619
																	183	0.56627
																	184	0.41558
																	185	0.55556
																	186	0.58974
																	187	0.41791
																	188	0.58824
																	189	0.96078
																	190	0.66667
																	191	0.29688
																	192	0.48214
																	193	0.38961
																	194	0.86667
																	195	0.49438
																	196	0.43333
																	197	1.0274
																	198	0.67901
																	199	0.97143
																	200	0.59459
																	201	0.5493
																	202	0.73077
																	203	0.59722
																	204	0.73973
																	205	0.86076
																	206	0.58333
																	207	0.78082
																	208	0.87179
																	209	0.6
																	210	0.56757
																	211	0.34328
																	212	0.71831
																	213	0.46667
																	214	0.44262
																	215	0.73333
																	216	0.76923
																	217	0.47273
																	218	0.45455
																	219	0.46154
																	220	0.36842
																	221	0.66129
																	222	0.91304
																	223	0.42105
																	224	0.4375
																	225	0.39216
																	226	0.83051
																	227	0.28
																	228	0.58
																	229	0.64
																	230	0.66667
																	231	0.61818
																	232	0.48077
																	233	0.55556
																	234	1
																	235	0.62025
																	236	0.39474
																	237	0.38983
																	238	0.51562
																	239	0.58333
																	240	0.51724
																	241	0.90196
																	242	0.68
																	243	0.4375
																	244	0.61194
																	245	0.46875
																	246	0.85484
																	247	0.62121
																	248	0.73016
																	249	0.42857
																	250	0.72222
																	251	0.37736
																	252	0.6
																	253	0.5082
																	254	0.67073
																	255	0.40789
																	256	0.73913
																	257	0.65625
																	258	0.34286
																	259	0.4717
																	260	0.51852
																	261	0.41667
																	262	0.91071
																	263	0.3
																	264	0.72727
																	265	0.64865
																	266	0.43902
																	267	0.28125
																	268	0.57576
																	269	0.95349
																	270	0.4
																	271	0.48276
																	272	0.41379
																	273	0.40625
																	274	0.46154
																	275	0.87097
																	276	0.4
																	277	0.56667
																	278	0.31818
																	279	0.7907
																	280	0.8125
																	281	0.64286
																	282	0.28571
																	283	0.61765
																	284	0.62791
																	285	0.36
																	286	0.61538
																	287	0.56667
																	288	0.34375
																	299	0.54167
