# Supplementary material for: Actin-binding domains mediate the distinct distribution of two Dictyostelium Talins through different affinities to specific subsets of actin filaments during directed cell migration
Source: PLoS One. 2019 Apr 4;14(4):e0214736. doi: 10.1371/journal.pone.0214736 (PMC6449030; doi:10.1371/journal.pone.0214736)
Supplement: S2 File — (XLSX) [file pone.0214736.s006.xlsx]

## Sheet: Fig7
(A) GFP-myosin II					(B) mCherry-actin					(C) talin A-GFP
cell1	relative signal strength	length(um)	time(sec)		cell1	relative signal intensity	length(um)	time(sec)		cell1	relative signal intensity	length(um)	time(sec)
	1.82405	7.049	-18			1.26394	9.67	-30			1.17407	5.33463	-42
	1.49512	7.61026	-12			1.15748	11.63	-24			1.16076	5.09789	-36
	1.51841	8.94691	-6			1.10311	13.46	-18			1.15647	5.3466	-30
	1	10.2955	0			0.997043	13.99	-12			1.10582	5.19365	-24
	2.40731	9.09188	6			0.905357	21.81	-6			1.14681	5.06996	-18
	2.32966	6.82955	12			1	24.35	0			1.1012	6.384	-12
	2.41546	6.68325	18			1.10767	23.64	6			0.989156	6.52897	-6
	2.33959	6.32016	24			1.32739	18.37	12			1	6.91733	0
						1.55791	13.63	18			0.98895	6.65133	6
						2.4788	7.91	24			1.03134	6.916	12
						2.63228	5.36	30			1.14584	6.12332	18
											1.32239	5.187	24
											1.38732	4.389	30
(D) GFP-I/LWEQ(talA)					(E) GFP-taliB					(F) GFP-I/LWEQ(talB)-PRR-VHP
cell1	relative signal intensity	length(um)	time(sec)		cell1	relative signal intensity	length(um)	time(sec)		cell1	relative signal intensity	length(um)	time(sec)
	3.95807	5.99032	-24			0.848157	4.92233	-12			1.46655	3.59366	-12
	0.731419	8.38299	-18			1.0312	8.512	-6			1.43387	5.72033	-6
	0.723469	9.709	-12			1	10.5083	0			1	6.251	0
	1.13629	9.84333	-6			1.01263	9.975	6			1.10861	5.586	6
	1	11.4393	0			1.10113	9.57733	12			1.4865	4.65633	12
	1.8916	10.781	6			0.94584	8.51599	18			1.69322	3.87695	18
	6.05919	9.06794	12			0.953037	6.79497	24
	9.47778	7.20195	18			0.936339	5.586	30
	10.914	5.98633	24
	10.6612	4.33048	30
	11.5074	3.192	36
