# Supplementary material for: Actin-binding domains mediate the distinct distribution of two Dictyostelium Talins through different affinities to specific subsets of actin filaments during directed cell migration
Source: PLoS One. 2019 Apr 4;14(4):e0214736. doi: 10.1371/journal.pone.0214736 (PMC6449030; doi:10.1371/journal.pone.0214736)
Supplement: S3 File — (XLSX) [file pone.0214736.s007.xlsx]

## Sheet: (A)GFP-myosin II
(A) GFP-myosin II
cell2	relative signal intensity	length(um)	time(sec)			cell3	relative signal strength	length(um)	time(sec)
	0.676813	6.49572	-18				1.27847	10.0468	-30
	0.489033	7.59031	-12				1.22651	10.4046	-24
	0.991129	7.56637	-6				1.13308	10.6081	-18
	1	7.98266	0				1.04883	10.2836	-12
	1.8462	7.06895	6				0.562913	10.7225	-6
	1.72521	6.16056	12				1	11.458	0
	1.82978	6.34144	18				1.24889	10.3647	6
							1.46187	9.50285	12
							1.43951	8.74608	18
							1.45567	6.73512	24

## Sheet: (B)mCherry-actin
(B) mCherry-actin
cell2	relative signal intensity	length(um)	time(sec)			cell3	relative signal intensity	length(um)	time(sec)
	1.0645	4.75	-48				1.77446	14.81	-12
	1.0751	5.45	-42				1.29717	15.39	-6
	1.06033	5.89	-36				1	15.95	0
	1.02919	7.12	-30				1.17469	15.94	6
	0.901426	8.35	-24				1.39065	15.05	12
	0.88814	8.71	-18				1.21445	14.78	18
	0.979966	9.14	-12				1.37916	13.56	24
	1.00857	9.76	-6				1.58259	13.21	30
	1	11.16	0				2.05183	11.96	36
	1.26049	9.32	6				1.7526	10.95	42
	1.37026	5.19	12				2.0246	8.58	48
							2.69092	6.34	54
							3.94382	4.26	60
							3.92969	3.28	66

## Sheet: (C)talin A-GFP
(C) talin A-GFP
cell2	relative signal intensity	length(um)	time(sec)			cell3	relative signal intensity	length(um)	time(sec)
	0.934203	8.38299	-36				1.20208	7.58632	-12
	0.938643	8.52131	-30				0.747682	9.84333	-6
	0.874272	11.039	-24				1	9.97899	0
	0.937551	11.704	-18				1.17181	9.17833	6
	0.976978	13.4436	-12				1.14153	8.25531	12
	0.982416	13.433	-6				1.2774	7.20195	18
	1	13.965	0				1.34974	6.38932	24
	1.00795	13.8373	6
	0.986353	13.3053	12
	1.19226	11.5737	18
	1.27404	9.57733	24

## Sheet: (D)GFP-ILWEQ(talA)
(D) GFP-I/LWEQ(talA)
cell2	relative signal intensity	length(um)	time(sec)			cell3	relative signal intensity	length(um)	time(sec)
	0.749769	3.06166	-42				3.08791	4.66298	-42
	0.806733	3.19466	-36				1.71136	6.51833	-36
	0.436573	5.06996	-30				0.842429	10.245	-30
	0.502555	6.65532	-24				0.755445	11.97	-24
	0.459729	7.06895	-18				0.752776	11.7053	-18
	0.606552	6.94792	-12				1.15133	11.9713	-12
	0.70003	7.46662	-6				1.23505	12.635	-6
	1	8.12231	0				1	12.6417	0
	1.62054	6.78433	6				0.818598	12.5047	6
	2.49969	6.65	12				0.764978	12.1097	12
	2.65134	6.118	18				1.04528	12.103	18
	2.72498	6.25632	24				1.2437	12.2387	24
	2.94289	4.92765	30				2.70125	11.0683	30
	2.91734	4.25866	36				4.51897	9.76752	36
	3.05681	2.261	42				6.01883	8.29787	42
							6.07245	8.13029	48

## Sheet: (E)GFP-talinB
(E) GFP-taliB
cell2	relative signal intensity	length(um)	time(sec)		cell3	relative signal intensity	length(um)	time(sec)
	0.873562	6.1313	-12			0.882348	6.78832	-18
	1.04556	11.45	-6			1.0079	5.58733	-12
	1	13.3053	0			1.06151	10.5203	-6
	0.863502	12.9077	6			1	13.0367	0
	0.884288	10.9193	12			0.87386	11.3063	6
	0.902303	8.91233	18			0.984763	8.24733	12
	0.894349	6.91733	24			0.858059	4.52998	18
	0.871123	5.852	30
	0.805133	4.39698	36

## Sheet: (F)GFP-ILWEQ(talB)-PRR-VHP
(F) GFP-I/LWEQ(talB)-PRR-VHP
cell2	relative signal intensity	length(um)	time(sec)			cell3	relative signal intensity	length(um)	time(sec)
	2.51315	4.921	-72				2.67126	8.91233	-24
	2.12955	5.453	-66				2.56954	10.9073	-18
	2.134	6.25233	-60				1.33775	11.704	-12
	1.68012	7.44933	-54				0.893094	14.3667	-6
	1.84996	8.11699	-48				1	17.423	0
	1.39748	8.91499	-42				1.80367	17.294	6
	1.03297	9.84333	-36				3.67739	16.4973	12
	1.12592	10.9087	-30				4.36564	12.7933	18
	0.804568	11.1787	-24				4.87701	11.039	24
	1.19988	13.034	-18				4.8666	8.92696	30
	1.13546	14.6393	-12
	0.892416	16.359	-6
	1	17.9723	0
	0.788404	17.822	6
	1.25552	16.8937	12
	3.041	14.3667	18
	6.99783	11.3063	24
	8.30817	9.71033	30
	7.72474	9.57733	36
	11.2276	8.24733	42
